# Supplementary material for: Calcium Chloride Treatment Enhances Antigen Production in Foot-and-Mouth Disease Vaccines for Serotypes SAT1 and SAT3
Source: Vaccines (Basel). 2024 Feb 23;12(3):231. doi: 10.3390/vaccines12030231 (PMC10976096; doi:10.3390/vaccines12030231)
Supplement: Supplementary file 1 [file vaccines-12-00231-s001.zip]

Archive with 1 entries (1 files):
- vaccines-2860246-supplementary.pdf
